# Supplementary material for: Correlation among Metabolic Changes in Tea Plant Camellia sinensis (L.) Shoots, Green Tea Quality and the Application of Cow Manure to Tea Plantation Soils
Source: Molecules. 2021 Oct 13;26(20):6180. doi: 10.3390/molecules26206180 (PMC8538533; doi:10.3390/molecules26206180)
Supplement: Supplementary file 1 [file molecules-26-06180-s001.zip]

Archive with 10 entries (9 files):
- Additional file Table S1.xlsx
- Additional file Table S2.xlsx
- Evidence/
- Evidence/Evidence  table 2 pathway_results.csv
- Evidence/Evidence figure  2 S2-2.jpg
- Evidence/Evidence figure 1 S1-1.jpg
- Evidence/Evidence figure 3 S3-1.jpg
- Evidence/Evidence table 1.xlsx
- Fig.S1.tif
- Additional file Fig. S2.pdf
