# Supplementary material for: Correlation among Metabolic Changes in Tea Plant Camellia sinensis (L.) Shoots, Green Tea Quality and the Application of Cow Manure to Tea Plantation Soils
Source: Molecules. 2021 Oct 13;26(20):6180. doi: 10.3390/molecules26206180 (PMC8538533; doi:10.3390/molecules26206180)
Supplement: Supplementary file 1 [file molecules-26-06180-s001.zip › Additional file Table S1.xlsx]

## Sheet: raw
annotation	RI	RI_expect	mz	rt	rtmin	QC1-1	QC1-2	QC1-3	S1-1	S1-2	S1-3	S1-4	S1-6	S2-1	S2-2	S2-3	S2-5	S2-6	S3-1	S3-2	S3-3	S3-4	S3-6
Glycolic acid	1064.6	1064	65.9811	384.231	6.40385	1124.38	1392.66	995.246	1512.59	937.847	1052.57	967.829	1182.99	1237.46	1637.63	1261.04	1271.21	1281.11	1372.59	1569.8	1404.88	1264.89	1269.17
Alanine	1091.8	1093	116.069	409.899	6.83166	54778	62469.6	51410.1	52086.9	44451.8	43809.6	31795.1	25781.5	62750.1	72069.1	84989.1	66054.7	88904.7	51488.4	54361.1	42537.6	58440.7	31177
Oxalic acid	1121.8	1118	45.0073	436.862	7.28103	180687	207204	181984	126201	144440	184659	360709	318587	96362.4	163956	139173	207609	151096	155131	268629	169134	236152	181845
Monomethylphosphate	1172	1180	240.984	483.715	8.06192	380.551	6375.63	5101.77	3431.38	7762.36	7992.75	6941.3	1708.23	4347.87	5050.08	6102.22	6074.61	7037.82	3551.16	5724.26	4455.8	5547.93	6097.45
Malonic acid	1194.5	1209	66	502.973	8.38288	991.936	1093.79	867.776	1059.63	1077.79	777.995	1140.75	937.969	778.817	1201.38	1225.14	1198.67	1120.48	991.116	1310.98	1345.92	1351.9	1216.16
Valine	1206.5	1216	144.074	513.881	8.56468	10910.9	12364.2	9829.34	10228	7201.52	11705.5	13351.8	11479.2	11663.4	8894.27	12381	8846.59	9589.12	8416.36	8426.89	9187.93	10316.9	16945.8
1,3-Di-tert-butylbenzene	1242.4	1257.2	175.094	544.688	9.07813	12735	13724.1	12325.4	13370	13978.4	12395.7	13443.9	12337	13087.6	12848.2	14159	11818.9	11793.7	12210.6	12990.2	12683.6	12402	12097.4
Ethanolamine	1257.7	1259.82	174.1	557.526	9.2921	147257	169481	134416	197818	130009	152483	141196	119576	149278	173959	165990	131541	155924	145617	152522	144574	110852	116310
Leucine	1263.2	1279	158.062	562.345	9.37241	7146.91	8336.57	6165.39	5523.99	4842.01	6666.06	8595.42	6519.4	7943.24	5601.46	7912.43	6069.5	6188.09	6627.32	5383.87	7380.43	6379.42	11233.1
Phosphoric acid	1267.7	1262.81	299.017	566.351	9.43918	1.77835e+06	2.04567e+06	1.62561e+06	2.04094e+06	1.68517e+06	2.36341e+06	1.8828e+06	1.88338e+06	1.69733e+06	1.3975e+06	2.03721e+06	1.57733e+06	1.39056e+06	1.8115e+06	1.00827e+06	1.9123e+06	1.9284e+06	1.49567e+06
Isoleucine	1284.8	1280	158.076	581.274	9.6879	6815.17	7750.43	5826.83	4473.7	4941.69	6961.21	11766.5	7414.14	6238.44	4528.7	6532.33	6007.04	6038.38	5073.52	4152.46	5345.22	2636.93	11094.4
Proline	1288.2	1301	142.05	583.522	9.72537	7386.54	8448.04	5962.82	5902.87	4892.27	5451.9	5901.92	5323.92	8948.63	11387.7	11300.7	6759.62	7414.78	6866.51	6942.11	6668.39	9157.84	9965.72
Glycine	1297.9	1310	174.051	592.148	9.86913	8639.91	10308.9	7892.97	8657.56	8600.44	7215.02	8193.22	5525.02	7707.06	9530.81	13486.2	8905.6	10041	7285.07	8546.63	7953.19	8095.18	7300.47
Succinic acid	1301.4	1312.9	247.005	595.715	9.92858	7534.15	10042.6	7163.52	12435.5	8367.77	5308.84	5965.31	6494.13	9973.57	12499.1	10382.4	9840.36	9705.62	6774.2	8971.79	6847.36	7096.09	5932.16
Glyceric acid	1324.3	1337.9	189.017	614.328	10.2388	11470.2	12992.2	10147.8	11410.3	19126.5	12298.1	6243.97	6963.18	17394.3	13760.4	12637.2	15585.2	13266.3	7950.21	8537.05	9540.24	9101.63	8961.46
Fumaric acid	1334.5	1344.3	244.993	622.03	10.3672	10124.4	9665.82	8990.03	12860.1	13549.1	9075.05	6568.49	7720.91	10437.6	12138.9	15922.1	11041.8	9778.3	8052.41	10348.1	8150.21	10848.1	8416.71
Serine	1354.5	1367.4	204.1	638.396	10.6399	54457.7	49678.1	47292	55718.5	43157.6	46801.3	40113	31021.9	61136.7	64917.7	70200.2	54709	55569.9	48734.5	56439.9	47956.8	58163	40698.7
Threonic acid-1,4-lactone	1369.3	1381	100.955	650.271	10.8378	1392.21	1532.94	1751.78	2282.95	1449	1959.59	819.096	1923.82	1417.35	1436.05	1685.45	1669.84	1610.92	1588.46	1175.77	1786.52	1721.97	1272.37
Threonine	1381.7	1379.44	218.083	660.54	11.009	11529.5	10345.8	10135.9	9001.41	11323.5	11927.3	10762.3	9400.5	12663.5	11196.5	16881.9	12083.4	12167.5	10224.7	10844.5	12131.3	10808.7	11281.5
Putrescine	1450.9	1435	174.053	713.813	11.8969	6678.98	6256.72	5734.46	6954.62	6389.54	5877.08	6124.81	6023.06	6137.64	6266.54	7756.32	5591.92	5626.47	6308.03	6767.55	5785.47	6704.56	5723.29
Malic acid	1483.6	1488	233.098	738.201	12.3033	185412	174869	168368	185648	268520	151899	124210	165734	205533	236323	226047	263115	193965	152978	162658	219657	185313	151103
Threitol	1499.3	1494	102.978	750.721	12.512	2059.53	1710.37	1773.9	2278.21	1461.51	1451.84	1952.07	2264.19	1735.45	2025.36	2211.96	1637.06	2057.61	1672.22	1867.67	1476.77	1610.74	2112.82
Salicylic acid	1502.4	1498	267.03	753.286	12.5548	11096.1	11054	10095.5	16901.6	14317.7	13410.9	13757.1	17452.8	7906.7	8975.48	9258.63	10550.5	11671.7	8076.08	5049.01	11185	10296	9275.61
Erythritol	1506.5	1508.6	217	756.815	12.6136	3941.89	4089.55	3568.59	4999.61	3929.1	3902.42	5047.61	5580.95	1852.01	4985.31	4226.48	3858.1	4681.13	4262.69	4498.49	3149.78	4178.79	5168.25
Aspartic acid	1514.4	1519	232.1	761.629	12.6938	194531	175934	169760	217629	199068	172005	152566	104362	243427	237515	263857	167810	174702	141717	158478	163006	151768	140326
Pyroglutamic acid	1514.5	1519	156.027	761.953	12.6992	298900	280752	273304	411843	243830	216159	117734	104150	313871	342826	526065	267412	393508	217375	240780	266907	209725	212425
4-Aminobutyric acid	1522.4	1530	174.075	766.446	12.7741	44076.3	41288.3	41338.3	39651.9	50497	38749	27300.1	22858.7	57927.8	47644.6	56185.7	54907.3	66413	49202	39833.3	40149.4	41438.1	25971.4
2,4,6-Tri-tert.-butylbenzenethiol	1533.9	1542	263.127	775.429	12.9238	5562.29	5179.34	4751.39	5090.1	5714.44	4337.62	5084.46	4742.24	4707.4	5024.8	5903.81	5251.21	4392.01	4897.83	4975.31	5046.22	4608.44	4913.39
Threonic acid	1544.3	1547	292.08	783.771	13.0629	7693.55	7210.3	7320.48	6381.8	9299.04	8247.71	2977.21	4135.98	9894.72	9952.07	10676.7	11473.2	9370.78	6771.72	6399.17	7478.64	7451.69	6643.15
Erythronic acid	1561.7	1560	292.1	795.646	13.2608	31757.4	28539.9	27163.2	44603	44483.5	23744.5	11497.5	20466	36765.8	37444.8	30458.4	39441.6	33803.4	30064.1	20538.2	29151.2	22032.6	26290.5
2-Ketoglutaric acid	1569.1	1583	55.0206	801.101	13.3517	10521.1	8149.58	9090.72	7086.71	9070.25	8246.36	16308.5	7523.6	8261.23	6218.12	12720.2	9092.82	5944.15	6507.25	9105.54	5839.24	6689.89	4281.37
2,3-Dihydroxybutanedioic acid	1602.4	1603	128.982	824.212	13.7369	2114.3	1699.37	1480.77	1966.97	1625.14	1549.22	1704.66	1449.12	1553.89	2217.15	2020.82	1845.67	2039.62	2566.45	1921.69	1892.44	1790.67	1763.5
Glutamic acid	1611.9	1622.7	246.1	831.589	13.8598	293457	268820	267882	271533	254347	261115	202827	175938	369212	366777	415014	297046	315975	244150	241888	249924	277148	185176
Phenylalanine	1620.6	1634	218.063	837.039	13.9506	11504.2	9733.2	9521.15	10114.4	6643.4	12841.3	13370.9	8501.31	8602.02	6921.53	8275.55	5660.88	8291.11	9071.85	6055.22	8778.39	6585.96	14075.5
2,4,5-Trihydroxypentanoic acid	1649.1	1652	245.051	856.301	14.2717	14346.8	12809.6	12706.2	15983.5	12518.8	13458.2	14587.9	12551.4	12262.4	12041.7	12067.9	13753.9	15540.6	13879.1	12678.3	13479.9	13576.8	9553.28
Xylose	1668	1667.3	103.003	869.779	14.4963	77814.9	71804.5	70507.8	71831.1	75037	75604	81697	90558.9	64008.4	70552.1	84215.4	91833	93946	61178.1	56163.6	80746.6	60623.7	78991.3
Ribose	1683.1	1682	103.018	880.047	14.6675	13185.7	12310.6	12015.4	13317.7	14493.9	12953.6	11613.1	13753.8	10224.2	12088.8	13845.1	13893.5	14116	12582.1	12675.8	13608.9	11654.7	12431.4
Xylitol	1702.1	1700	103.017	892.885	14.8814	17259.6	16716.1	16988.8	16681.7	18668.1	14607.4	18070.8	22536.2	9820.99	18368.2	17139.9	16710.5	20511.6	17925	17202.2	14516.3	17867.2	20597.3
Fucose	1725.4	1723	160.013	907.004	15.1167	3082.07	2797.23	2896.24	3959.67	4110.41	3137.13	2878.04	2507.57	2856	3702.73	2553.55	2759.49	3330.62	2780.55	2907.88	2838.73	2863.12	2602.06
Glycerol-3-phosphate	1765.6	1775	357.09	933.643	15.5607	21472.1	19907.7	18630.5	20905.9	13555.5	18727.1	15355	15157.4	18591.3	20862.4	24942.3	19637.8	20256.8	21524.9	17406.5	19732.7	22222.8	17531.8
Glutamine	1767.5	1775.7	156.054	935.57	15.5928	38565.9	34924.7	32456	21121.1	5912.24	28634.8	5844.53	1303.45	78856.6	47948.9	143163	43632.2	50459.6	38274.9	22310.2	29567.3	14000.9	26986.1
Ribonic acid	1775	1773	292.088	939.418	15.657	14890.5	12991	12570	17197.7	14596.6	14098.6	8959.75	9043.2	16861.7	15245.6	16930	15737.3	16489.4	14231.8	13373	14482.9	12796.8	11434.7
2-Keto-L-gluconic acid	1782	1782	292.074	945.198	15.7533	12607.1	11410	10950.8	12361.4	13611.8	12636.1	8158.57	10796.5	12359.5	14415.1	12216.9	12906.4	13525.8	12858.4	8927.01	11312.8	12347.9	11679.9
Shikimic acid	1805.3	1814	204.1	959.317	15.9886	479411	399121	392729	353640	551378	398585	334446	395382	477273	413454	561283	578455	491490	404495	443273	476613	355295	435500
Glyceric acid-3-phosphate	1811.2	1819	298.992	963.165	16.0528	7835.85	7135.19	6460.44	11717	6739.22	9958.17	7667.41	5518.65	6720.31	6968.42	7316.52	7459.06	6127.83	7028.21	4936.77	5012.26	7414.75	5416.59
Citric acid	1820.8	1821	273.1	968.942	16.149	843635	702161	685309	768055	1.19325e+06	766900	446808	575556	1.251e+06	1.01699e+06	843773	793147	624545	687981	578057	895922	620391	686476
Caffeine	1849.5	1880.24	194.008	987.875	16.4646	234600	196109	194214	273774	181920	215864	366287	433543	114819	179673	159907	174901	138194	183226	272848	178938	240227	257660
Dehydroascorbic acid dimer	1851.4	1852	173.018	987.875	16.4646	14030.4	10677.3	10674	10923.3	9958.81	11521.5	12650.7	8749.44	9351.35	10433.3	11450	11635.9	18156.8	12575.2	12558.6	11614.3	11005.8	14426.1
Quinic acid	1870.7	1862	345.2	999.75	16.6625	9.0625e+06	7.11164e+06	6.84577e+06	7.22847e+06	7.73623e+06	6.4684e+06	2.05724e+06	2.60816e+06	1.18126e+07	8.00901e+06	1.31467e+07	7.50004e+06	8.39827e+06	8.94784e+06	1.03615e+07	7.28304e+06	6.67209e+06	7.44536e+06
Fructose	1883.8	1883.9	217.1	1007.77	16.7962	249682	206966	202679	551821	187666	246782	107703	121406	155110	235799	297873	367152	332787	156830	76406.3	213209	103408	261933
Mannose	1909.7	1910	205.1	1023.82	17.0637	827185	687819	683578	1.97498e+06	798448	1.08293e+06	290997	380271	376236	843323	989337	1.368e+06	1.34014e+06	666887	290579	495912	239273	865199
Galactose	1910.2	1909	103.031	1023.82	17.0636	285519	245694	244315	615799	252319	362491	99072.5	132596	127992	284938	329539	462244	436275	242572	102599	181617	86283.6	295772
Glucose	1910.5	1910	319.1	1023.82	17.0637	1.02407e+06	827821	815289	2.40191e+06	937591	1.29849e+06	366442	480919	438671	985968	1.2136e+06	1.73292e+06	1.62167e+06	808455	329893	599960	275613	1.07921e+06
Mannitol	1928.5	1928	319.1	1035.05	17.2508	199335	160594	156676	429675	178672	242082	71185.9	86406.4	90109	188068	221033	288451	289434	159808	68345.9	119223	57714.8	196393
Lysine	1917.1	1921	174.043	1027.35	17.1225	5833.19	4930.93	4929.66	2937.47	1670.93	1395.39	6160.9	1346.08	3381.5	14313.9	3138.42	675.166	2200.27	3370.38	21330.2	3296.37	3701.7	14744.7
Sorbitol	1943.4	1942	103.024	1043.07	17.3846	8482.82	7817.36	7216.72	8700.38	7883.14	7496.42	8747.05	8417.51	5378.37	8214.39	7668.69	7835.29	7529.96	7770.13	7928.06	7661.11	8102.04	8496.05
Gluconic acid	2007	2011	333.1	1080.62	18.0103	37419.2	27530.3	28961.6	32573.9	42582.8	38623.8	17183.5	23161.6	32083.6	35892.3	32306.6	37904.1	34959.5	35634.7	30327.8	36674.2	30456	31388.8
Hexadecanoic acid	2024.2	2025	117	1089.93	18.1655	34865.2	25658.6	24340.7	108322	78426.7	52031.4	48022.7	36424.7	38371	37684.2	34556.8	21934.9	21007.6	20851.8	20162.1	20947.7	20239	20336.1
Glucaric acid	2031	2041	333.087	1094.42	18.2403	17700.8	13419.7	13117.5	14330.8	12964.7	17479.1	16496.5	14779.2	12886.7	14152.6	16849.3	12753.7	15059	12981.7	15110.9	13052.9	14074.7	11934.3
myo-Inositol	2103.5	2093	217.1	1134.22	18.9036	498716	396249	392804	395710	327362	369672	362861	381773	495571	535325	541525	454792	616618	426255	393624	455855	432684	339500
Heptadecanoic acid	2121.9	2113	132	1144.17	19.0694	830.621	762.935	848.944	959.717	2312.92	309.856	623.035	749.333	610.101	690.494	793.321	612.447	1088.56	857.861	2046.65	1016.16	1044.36	1929.21
Octadecanoic acid	2219.9	2236	117	1196.48	19.9413	56593.3	40587.1	38693.3	205664	133669	105825	96022.9	65585.9	61759.9	63515.9	58014.7	32368.5	29521.8	29667.8	28927.4	30270.2	26302.2	25113.3
Fructose-6-phosphate	2332.8	2321	315.066	1254.24	20.904	15169.4	12953.3	12504.4	14703	11260	16164.5	11879.9	15959.5	10663.3	12834.3	13669.2	11889.6	12326.6	14832.4	11767	13509.1	15270.3	13295.1
Mannose-6-phosphate	2334.8	2334	387.1	1254.88	20.9147	9687.22	7432.43	7581.96	9372.08	6522.4	9620.94	7771.91	9645.23	6996.52	8896.57	8381.82	8060.42	8230.52	8563	7781.68	7664.74	10694.4	9172.62
Glucose-6-phosphate	2347.1	2351	299.042	1260.66	21.011	19680.5	16079	15736.9	18480.6	14111.9	17745.2	15211.9	20397	12329.3	14913.8	16930.7	14546.7	15145.7	18965.8	14638.8	15669.9	20486.6	17857.2
Eicosanoic acid	2418.4	2410	116.987	1295.95	21.5992	2619.26	2276.82	2493.21	5391.58	4269.25	3610.94	3928.64	2672.7	2689.15	4141.55	3167.71	2066.01	2472.78	2408.36	2448.38	2798.27	2077.1	2345.75
myo-Inositol-1-phosphate	2442.8	2430.3	298.99	1307.19	21.7865	5435.15	4422.53	4585.42	4562.31	2874.81	5514.35	5244.47	5447.87	3870.24	5283.99	5308.93	4088.09	4283.82	5126.7	3905.51	4284.32	4267.33	4075.83
1-Monohexadecanoylglycerol	2573.6	2602	371.25	1368.48	22.8081	17763.9	14165.1	13561.2	13584.1	11800.1	13526.3	16435.2	13188	13879.2	16803.5	17598.2	13329.5	13657.8	14527.8	15797.3	15506.6	15177.2	14366.7
Sucrose	2676.7	2673	361.2	1414.38	23.573	6.23319e+06	4.77014e+06	4.91986e+06	8.38788e+06	4.20138e+06	5.25446e+06	1.98825e+06	1.80281e+06	8.75543e+06	6.83647e+06	9.43695e+06	9.08716e+06	8.86124e+06	4.232e+06	3.91556e+06	6.02689e+06	3.28879e+06	3.58911e+06
maltose	2746.5	2746.4	361.131	1442.3	24.0383	30032.2	25435	39965.1	53689.1	36553.4	42127.1	38172	38841.6	24121.4	47824	44797.7	19877.8	40184.8	40479.7	21739.1	27498.7	41597.8	38938.6
Catechine	2889.9	2890.5	368.121	1504.56	25.0759	92841.2	74555	76700.2	43757.9	55732.6	42595	54043.2	53875.3	91820.8	231400	69010	140298	93526.6	51854.4	168259	54365.5	24096.4	88254.7
5-trans-Coumaroylquinic acid	2994.2	3005	345.136	1550.45	25.8408	35127.7	27963.4	28171.3	15573.7	14313	36205.6	19496	25880.9	29730.9	29073.1	15152.4	26545.9	33661.8	33627.8	27689	24767	47551	40020.3
Galactinol	3002.7	2996	204.071	1552.37	25.8728	41302.8	40042.5	39579.2	38191.9	33461.2	32704.8	35927.3	32929.8	26049	35803.8	27612.5	35622.4	30138.9	36663.4	26262	30858	43311.3	41153.8

## Sheet: normalized
	mz	rt	rtmin	QC1-1	QC1-2	QC1-3	S1-1	S1-2	S1-3	S1-4	S1-6	S2-1	S2-2	S2-3	S2-5	S2-6	S3-1	S3-2	S3-3	S3-4	S3-6
Glycolic acid	65.9811	384.231	6.40385	0.303509	0.418007	0.308507	0.412222	0.25308	0.296426	0.293087	0.346316	0.392519	0.466809	0.328032	0.351011	0.361352	0.41341	0.463532	0.411821	0.361534	0.40443
Alanine	116.069	409.899	6.83166	14.7865	18.7503	15.9362	14.1951	11.9954	12.3377	9.62848	7.54746	19.9042	20.5434	22.1081	18.2392	25.0766	15.5078	16.0518	12.4693	16.7037	9.93475
Oxalic acid	45.0073	436.862	7.28103	48.7738	62.1923	56.4115	34.3932	38.9774	52.0038	109.233	93.2654	30.566	46.7361	36.2029	57.3257	42.6184	46.7239	79.321	49.5793	67.4977	57.946
Monomethylphosphate	240.984	483.715	8.06192	0.102724	1.91365	1.58145	0.935143	2.09469	2.25093	2.10203	0.500078	1.37914	1.43954	1.58736	1.67734	1.9851	1.06958	1.69026	1.30616	1.58573	1.94299
Malonic acid	66	502.973	8.38288	0.267758	0.328301	0.268994	0.288778	0.290844	0.2191	0.345454	0.274588	0.24704	0.342456	0.318695	0.330981	0.316044	0.298515	0.387107	0.39454	0.386405	0.387538
Valine	144.074	513.881	8.56468	2.94523	3.71111	3.04691	2.78742	1.94335	3.29651	4.04333	3.36051	3.69962	2.53533	3.22065	2.44274	2.70472	2.53493	2.4883	2.69332	2.94881	5.39987
1,3-Di-tert-butylbenzene	175.094	544.688	9.07813	3.43764	4.1193	3.82065	3.64368	3.77211	3.4909	4.0712	3.61162	4.15136	3.66241	3.68316	3.26346	3.32656	3.67771	3.83576	3.71802	3.54479	3.85489
Ethanolamine	174.1	557.526	9.2921	39.7498	50.8699	41.6664	53.9108	35.0832	42.9424	42.7583	35.0056	47.3506	49.5873	43.1788	36.3214	43.9802	43.8584	45.0369	42.3801	31.684	37.0628
Leucine	158.062	562.345	9.37241	1.9292	2.50223	1.91115	1.50544	1.30663	1.8773	2.60295	1.90854	2.51958	1.59671	2.05825	1.67593	1.74542	1.99609	1.58975	2.16348	1.82339	3.5795
Phosphoric acid	299.017	566.351	9.43918	480.039	614.008	503.909	556.212	454.747	665.585	570.166	551.354	538.391	398.361	529.936	435.536	392.224	545.606	297.723	560.565	551.181	476.605
Isoleucine	158.076	581.274	9.6879	1.83965	2.3263	1.8062	1.2192	1.33353	1.96042	3.56323	2.17047	1.97882	1.29092	1.69925	1.65868	1.70319	1.5281	1.22614	1.56688	0.753698	3.5353
Proline	142.05	583.522	9.72537	1.99389	2.53568	1.84836	1.60869	1.32019	1.53537	1.78728	1.55856	2.83849	3.24609	2.93965	1.86648	2.09143	2.06813	2.04987	1.95475	2.61753	3.17564
Glycine	174.051	592.148	9.86913	2.33222	3.09423	2.44667	2.35942	2.32085	2.0319	2.48115	1.61743	2.44467	2.71678	3.50814	2.45904	2.83217	2.1942	2.52365	2.33137	2.31379	2.32634
Succinic acid	247.005	595.715	9.92858	2.03373	3.0143	2.22056	3.38901	2.25806	1.49508	1.80647	1.90114	3.1636	3.56288	2.70077	2.71714	2.73758	2.04032	2.6492	2.00721	2.02823	1.89032
Glyceric acid	189.017	614.328	10.2388	3.09622	3.8996	3.14562	3.1096	5.16133	3.4634	1.89086	2.03845	5.51746	3.92242	3.28731	4.30341	3.74192	2.39453	2.52082	2.7966	2.60146	2.85562
Fumaric acid	244.993	622.03	10.3672	2.73293	2.9012	2.78674	3.50471	3.65626	2.55573	1.98913	2.26027	3.3108	3.46022	4.1418	3.0489	2.75808	2.42531	3.05558	2.38913	3.10064	2.68203
Serine	204.1	638.396	10.6399	14.7001	14.9109	14.6596	15.1848	11.6462	13.1802	12.1474	9.08158	19.3925	18.5049	18.2611	15.1064	15.6741	14.6784	16.6656	14.0579	16.6243	12.9689
Threonic acid-1,4-lactone	100.955	650.271	10.8378	0.375806	0.460113	0.543018	0.622166	0.391017	0.551863	0.248047	0.563192	0.449582	0.409349	0.438435	0.46108	0.454379	0.478428	0.347182	0.523696	0.49218	0.405448
Threonine	218.083	660.54	11.009	3.11223	3.10529	3.14194	2.45312	3.05569	3.35897	3.25915	2.75197	4.01685	3.19159	4.39147	3.33649	3.43199	3.07957	3.20217	3.55613	3.08937	3.5949
Putrescine	174.053	713.813	11.8969	1.80289	1.87796	1.77757	1.89532	1.72423	1.65511	1.85477	1.76323	1.94685	1.78629	2.01764	1.54405	1.58701	1.89992	1.99833	1.69593	1.91632	1.82376
Malic acid	233.098	738.201	12.3033	50.0493	52.487	52.191	50.5941	72.4608	42.7778	37.6144	48.518	65.1948	67.3643	58.8014	72.652	54.71	46.0754	48.0297	64.3896	52.9669	48.1498
Threitol	102.978	750.721	12.512	0.55594	0.513368	0.549875	0.620872	0.394393	0.408869	0.591145	0.662834	0.550483	0.577334	0.575395	0.452029	0.580373	0.503656	0.551488	0.432896	0.460386	0.673263
Salicylic acid	267.03	753.286	12.5548	2.99522	3.31786	3.1294	4.60613	3.86368	3.7768	4.16607	5.10926	2.50799	2.55848	2.40844	2.91323	3.29214	2.43244	1.49087	3.27873	2.94285	2.95573
Erythritol	217	756.815	12.6136	1.06406	1.22748	1.1062	1.36253	1.06028	1.099	1.52857	1.63381	0.587454	1.42107	1.09943	1.06531	1.32037	1.28388	1.32832	0.923317	1.19439	1.64689
Aspartic acid	232.1	761.629	12.6938	52.5108	52.8068	52.6224	59.3098	53.7191	48.4402	46.2015	30.5517	77.2147	67.7041	68.6368	46.3362	49.2768	42.6839	46.7955	47.7832	43.3787	44.7156
Pyroglutamic acid	156.027	761.953	12.6992	80.6836	84.2677	84.7191	112.238	65.7982	60.8749	35.6534	30.4897	99.5594	97.7234	136.845	73.8386	110.994	65.4713	71.0977	78.2401	59.9443	67.6905
4-Aminobutyric acid	174.075	766.446	12.7741	11.8977	12.3927	12.8141	10.8062	13.6267	10.9125	8.26727	6.69181	18.3746	13.5812	14.6155	15.1611	18.7326	14.8192	11.762	11.7693	11.844	8.27594
2,4,6-Tri-tert.-butylbenzenethiol	263.127	775.429	12.9238	1.50146	1.55458	1.47284	1.38719	1.54206	1.22156	1.53972	1.38828	1.49318	1.43233	1.53575	1.44998	1.23882	1.47518	1.46911	1.47923	1.3172	1.56568
Threonic acid	292.08	783.771	13.0629	2.07676	2.16418	2.26921	1.73921	2.50937	2.32273	0.901586	1.2108	3.13859	2.83686	2.77732	3.168	2.64314	2.03958	1.88955	2.19226	2.12987	2.11688
Erythronic acid	292.1	795.646	13.2608	8.57244	8.56625	8.42009	12.1555	12.004	6.68695	3.48177	5.99136	11.6621	10.6737	7.92311	10.8907	9.53464	9.05502	6.06452	8.54527	6.29742	8.37764
2-Ketoglutaric acid	55.0206	801.101	13.3517	2.84001	2.4461	2.81795	1.93132	2.44763	2.32235	4.93871	2.20251	2.62045	1.77249	3.3089	2.51073	1.67662	1.95992	2.68869	1.7117	1.91213	1.36428
2,3-Dihydroxybutanedioic acid	128.982	824.212	13.7369	0.570724	0.510068	0.459011	0.536052	0.438549	0.436293	0.516222	0.424225	0.492891	0.632002	0.525673	0.509632	0.5753	0.772991	0.567439	0.554744	0.511816	0.56195
Glutamic acid	246.1	831.589	13.8598	79.2143	80.6865	83.0384	74	68.6361	73.5355	61.4219	51.5053	117.114	104.551	107.957	82.021	89.1246	73.5358	71.4247	73.2618	79.2154	59.0074
Phenylalanine	218.063	837.039	13.9506	3.10539	2.92143	2.95137	2.75645	1.79274	3.61638	4.04911	2.48873	2.72855	1.973	2.15271	1.5631	2.3386	2.73236	1.78799	2.57327	1.88242	4.48525
2,4,5-Trihydroxypentanoic acid	245.051	856.301	14.2717	3.8727	3.8448	3.93869	4.35593	3.37824	3.79013	4.41766	3.67439	3.88963	3.43251	3.1392	3.79777	4.3834	4.18025	3.74366	3.95145	3.88057	3.04421
Xylose	103.003	869.779	14.4963	21.005	21.5522	21.8561	19.5759	20.2489	21.2917	24.7403	26.5109	20.3034	20.111	21.9069	25.3572	26.4986	18.4263	16.584	23.6698	17.3277	25.171
Ribose	103.018	880.047	14.6675	3.55929	3.69503	3.72454	3.62944	3.91122	3.64802	3.5168	4.02638	3.24309	3.44595	3.6015	3.83632	3.98158	3.7896	3.7429	3.98928	3.33118	3.96133
Xylitol	103.017	892.885	14.8814	4.65898	5.01734	5.26619	4.54622	5.03763	4.11374	5.47238	6.5974	3.1152	5.23589	4.45859	4.61416	5.78554	5.39883	5.07947	4.25527	5.10686	6.56346
Fucose	160.013	907.004	15.1167	0.831958	0.839591	0.897778	1.07912	1.1092	0.883483	0.871556	0.734085	0.90592	1.05547	0.664253	0.761957	0.93944	0.837475	0.858641	0.832137	0.818346	0.82916
Glycerol-3-phosphate	357.09	933.643	15.5607	5.79608	5.9753	5.77511	5.69742	3.65798	5.27394	4.64995	4.43728	5.89714	5.94688	6.48822	5.42244	5.71365	6.48309	5.13982	5.78439	6.35181	5.5866
Glutamine	156.054	935.57	15.5928	10.4103	10.4827	10.0607	5.75606	1.59543	8.06417	1.7699	0.38158	25.0132	13.6679	37.2407	12.0478	14.2327	11.528	6.58776	8.66726	4.00179	8.5993
Ribonic acid	292.088	939.418	15.657	4.01946	3.89926	3.89645	4.68684	3.93893	3.97048	2.71328	2.64737	5.34849	4.3458	4.40398	4.34543	4.65104	4.28647	3.94878	4.24546	3.65763	3.64372
2-Keto-L-gluconic acid	292.074	945.198	15.7533	3.40311	3.42472	3.39452	3.36881	3.67319	3.55858	2.47066	3.16064	3.9204	4.10907	3.17798	3.56376	3.81512	3.87284	2.63597	3.31621	3.52932	3.72185
Shikimic acid	204.1	959.317	15.9886	129.41	119.796	121.739	96.3764	148.791	112.25	101.28	115.747	151.39	117.856	146.006	159.724	138.631	121.83	130.89	139.713	101.552	138.775
Glyceric acid-3-phosphate	298.992	963.165	16.0528	2.11517	2.14163	2.00261	3.1932	1.8186	2.80443	2.32192	1.61557	2.13167	1.98636	1.90324	2.05962	1.72843	2.11683	1.45773	1.46928	2.11931	1.72603
Citric acid	273.1	968.942	16.149	227.727	210.754	212.433	209.316	322.003	215.975	135.307	168.492	396.817	289.895	219.49	219.006	176.16	207.214	170.689	262.628	177.322	218.75
Caffeine	194.008	987.875	16.4646	63.3268	58.8622	60.2027	74.6109	49.0915	60.7919	110.922	126.919	36.4205	51.2161	41.5964	48.294	38.9794	55.186	80.5669	52.4533	68.6624	82.1049
Dehydroascorbic acid dimer	173.018	987.875	16.4646	3.7873	3.2048	3.30875	2.97689	2.68741	3.2447	3.83101	2.56137	2.96623	2.97402	2.97848	3.21294	5.12135	3.78752	3.70832	3.40459	3.14572	4.59695
Quinic acid	345.2	999.75	16.6625	2446.29	2134.56	2122.06	1969.95	2087.64	1821.64	622.994	763.533	3746.93	2282.98	3419.83	2070.93	2368.83	2695.01	3059.54	2134.93	1907.04	2372.51
Fructose	217.1	1007.77	16.7962	67.3981	62.1208	62.8265	150.386	50.6421	69.4989	32.6157	35.5414	49.2007	67.215	77.4853	101.379	93.8666	47.2357	22.5613	62.4993	29.5565	83.4664
Mannose	205.1	1023.82	17.0637	223.286	206.449	211.896	538.234	215.463	304.976	88.1226	111.323	119.341	240.391	257.355	377.737	378.002	200.86	85.8025	145.37	68.3899	275.701
Galactose	103.031	1023.82	17.0636	77.0716	73.7451	75.7331	167.822	68.0889	102.085	30.0021	38.8172	40.5988	81.2221	85.7225	127.636	123.057	73.0605	30.2956	53.2385	24.6619	94.2496
Glucose	319.1	1023.82	17.0637	276.433	248.471	252.724	654.586	253.011	365.681	110.969	140.788	139.146	281.052	315.691	478.499	457.411	243.499	97.411	175.87	78.7766	343.897
Mannitol	319.1	1035.05	17.2508	53.8076	48.2023	48.5666	117.098	48.2151	68.1754	21.5572	25.2952	28.5825	53.6092	57.497	79.6477	81.6382	48.1327	20.1812	34.9487	16.4963	62.5819
Lysine	174.043	1027.35	17.1225	1.57458	1.48002	1.5281	0.80054	0.450905	0.392971	1.8657	0.39406	1.07261	4.08021	0.816393	0.186428	0.620612	1.01513	6.2984	0.966287	1.05803	4.69849
Sorbitol	103.024	1043.07	17.3846	2.28981	2.34639	2.23705	2.37109	2.12729	2.11115	2.64887	2.4642	1.70601	2.34153	1.99485	2.1635	2.12391	2.34029	2.341	2.24575	2.31575	2.70732
Gluconic acid	333.1	1080.62	18.0103	10.1008	8.26325	8.97754	8.87725	11.4911	10.8773	5.20366	6.78049	10.1769	10.2312	8.40388	10.4662	9.86073	10.7328	8.95522	10.7506	8.70504	10.0022
Hexadecanoic acid	117	1089.93	18.1655	9.41135	7.70144	7.54515	29.5208	21.1636	14.6531	14.5427	10.6632	12.1712	10.742	8.98923	6.05672	5.92545	6.28038	5.95348	6.14054	5.78479	6.48021
Glucaric acid	333.087	1094.42	18.2403	4.77808	4.02794	4.06619	3.90551	3.49855	4.92249	4.99563	4.32656	4.08764	4.03422	4.38298	3.52157	4.24757	3.90995	4.46196	3.82629	4.02287	3.80295
myo-Inositol	217.1	1134.22	18.9036	134.621	118.934	121.762	107.842	88.3394	104.107	109.885	111.763	157.194	152.596	140.866	125.578	173.924	128.384	116.229	133.628	123.671	108.184
Heptadecanoic acid	132	1144.17	19.0694	0.224214	0.228995	0.263156	0.261549	0.624147	0.087262	0.188673	0.219365	0.193523	0.196827	0.206366	0.16911	0.30704	0.25838	0.604335	0.297875	0.298502	0.614756
Octadecanoic acid	117	1196.48	19.9413	15.2765	12.1822	11.9942	56.0488	36.0709	29.8025	29.0786	19.2001	19.5901	18.1054	15.0913	8.93769	8.32698	8.93568	8.54169	8.8733	7.5178	8.00251
Fructose-6-phosphate	315.066	1254.24	20.904	4.09475	3.88794	3.87612	4.00696	3.03855	4.55225	3.5976	4.6721	3.38238	3.65844	3.55576	3.28298	3.47687	4.46739	3.47457	3.96001	4.36461	4.23655
Mannose-6-phosphate	387.1	1254.88	20.9147	2.61492	2.23085	2.35026	2.55414	1.76009	2.70946	2.35356	2.82362	2.21928	2.53598	2.18035	2.22566	2.32151	2.57909	2.29778	2.24682	3.05672	2.92291
Glucose-6-phosphate	299.042	1260.66	21.011	5.31245	4.82613	4.87815	5.03647	3.80813	4.99743	4.60663	5.97118	3.91084	4.25122	4.40416	4.01668	4.27203	5.71233	4.32254	4.59341	5.85554	5.69031
Eicosanoic acid	116.987	1295.95	21.5992	0.707031	0.683388	0.772847	1.46935	1.15207	1.01692	1.18971	0.782425	0.852995	1.18056	0.824013	0.570471	0.697476	0.725375	0.722959	0.820276	0.593684	0.747487
myo-Inositol-1-phosphate	298.99	1307.19	21.7865	1.46714	1.32742	1.42139	1.24335	0.775776	1.55296	1.58818	1.59485	1.22763	1.50621	1.381	1.12881	1.2083	1.54411	1.15322	1.25589	1.2197	1.29879
1-Monohexadecanoylglycerol	371.25	1368.48	22.8081	4.79511	4.25165	4.20372	3.70203	3.1843	3.80928	4.97707	3.86076	4.40248	4.78987	4.57779	3.68057	3.85235	4.37563	4.66463	4.54557	4.338	4.57803
Sucrose	361.2	1414.38	23.573	1682.56	1431.76	1525.06	2285.92	1133.75	1479.77	602.1	527.768	2777.21	1948.75	2454.82	2509.17	2499.41	1274.64	1156.19	1766.7	940.013	1143.69
maltose	361.131	1442.3	24.0383	8.10676	7.63433	12.3884	14.6317	9.86403	11.8639	11.5596	11.3708	7.65127	13.6323	11.6532	5.48871	11.3346	12.1921	6.41913	8.06089	11.8896	12.408
Catechine	368.121	1504.56	25.0759	25.0611	22.3777	23.7756	11.9252	15.0396	11.9957	16.3659	15.7718	29.1254	65.961	17.9515	38.7394	26.3803	15.618	49.6835	15.9365	6.88731	28.1229
5-trans-Coumaroylquinic acid	345.136	1550.45	25.8408	9.4822	8.39322	8.73257	4.24426	3.8624	10.1963	5.90395	7.57657	9.43061	8.28734	3.94157	7.32993	9.49469	10.1284	8.17602	7.26013	13.5912	12.7527
Galactinol	204.071	1552.37	25.8728	11.1491	12.0188	12.2688	10.4083	9.02959	9.21037	10.8798	9.6401	8.26269	10.206	7.1828	9.83615	8.50104	11.0427	7.75465	9.0456	12.3794	13.1139

## Sheet: KEGG
annotation	KEGG
Glycolic acid	C00160
Alanine	C00041
Oxalic acid	C00209
Monomethylphosphate	na
Malonic acid	C00383
Valine	C00183
1,3-Di-tert-butylbenzene	na
Ethanolamine	C00189
Leucine	C00123
Phosphoric acid	C00009
Isoleucine	C00407
Proline	C00148
Glycine	C00037
Succinic acid	C00042
Glyceric acid	C00258
Fumaric acid	C00122
Serine	C00065
Threonic acid-1,4-lactone	na
Threonine	C00188
Putrescine	C00134
Malic acid	C00149
Threitol	C16884
Salicylic acid	C00805
Erythritol	C00503
Aspartic acid	C00049
Pyroglutamic acid	C01879
4-Aminobutyric acid	C00334
2,4,6-Tri-tert.-butylbenzenethiol	na
Threonic acid	C01620
Erythronic acid	na
2-Ketoglutaric acid	C00026
2,3-Dihydroxybutanedioic acid	na
Glutamic acid	C00025
Phenylalanine	C00079
2,4,5-Trihydroxypentanoic acid	na
Xylose	C00181
Ribose	C00121
Xylitol	C00379
Fucose	C01019
Glycerol-3-phosphate	C00093
Glutamine	C00064
Ribonic acid	C01685
2-Keto-L-gluconic acid	na
Shikimic acid	C00493
Glyceric acid-3-phosphate	na
Citric acid	C00158
Caffeine	C07481
Dehydroascorbic acid dimer	C00425
Quinic acid	C06746
Fructose	C02336
Mannose	C00159
Galactose	C00124
Glucose	C00031
Mannitol	C00392
Lysine	C00047
Sorbitol	C00794
Gluconic acid	C00257
Hexadecanoic acid	C00249
Glucaric acid	C00818
myo-Inositol	C00137
Heptadecanoic acid	na
Octadecanoic acid	C01530
Fructose-6-phosphate	C00085
Mannose-6-phosphate	C00275
Glucose-6-phosphate	C00092
Eicosanoic acid	C06425
myo-Inositol-1-phosphate	C04006
1-Monohexadecanoylglycerol	na
Sucrose	C00089
maltose	C00208
Catechine	na
5-trans-Coumaroylquinic acid	na
Galactinol	C01235
