# Supplementary material for: Correlation among Metabolic Changes in Tea Plant Camellia sinensis (L.) Shoots, Green Tea Quality and the Application of Cow Manure to Tea Plantation Soils
Source: Molecules. 2021 Oct 13;26(20):6180. doi: 10.3390/molecules26206180 (PMC8538533; doi:10.3390/molecules26206180)
Supplement: Supplementary file 1 [file molecules-26-06180-s001.zip › Additional file Table S2.xlsx]

## Sheet: S1 vs S2
	mz	rt	rtmin	meanOf_S1	meanOf_S2	sdOf_S1	sdOf_S2	pvalue	qvalue	log2fc_S2/S1
Alanine	534.636	449.066	449.066	11.1408	21.1743	2.58315	2.58486	0.000277188	0.0202347	0.926459
Salicylic acid	1229.99	825.264	825.264	4.30439	2.73606	0.554655	0.364519	0.000742839	0.0255299	-0.65371
Glutamic acid	1133.58	911.049	911.049	65.8198	100.153	9.46869	14.303	0.00206757	0.0377332	0.605618
4-Aminobutyric acid	801.82	839.681	839.681	10.0609	16.093	2.67226	2.32021	0.00515297	0.0562618	0.677672
Proline	654.307	639.279	639.279	1.56202	2.59643	0.167423	0.588707	0.00539497	0.0562618	0.733117
Threonic acid	1345.37	858.662	858.662	1.73674	2.91278	0.691818	0.230732	0.0069227	0.062613	0.746017
Sucrose	1663.75	1549.52	1549.52	1205.86	2437.87	719.565	301.474	0.0077194	0.062613	1.01556
Glutamine	718.811	1024.97	1024.97	3.51343	20.4405	3.2506	10.7004	0.00957735	0.0699147	2.54048
Octadecanoic acid	538.922	1310.8	1310.8	34.0402	14.0103	13.705	5.17456	0.0156454	0.103828	-1.28075
Quinic acid	1590.05	1095.28	1095.28	1453.15	2777.9	701.815	752.193	0.0205295	0.115281	0.93481
Caffeine	893.633	1082.27	1082.27	84.467	43.3013	33.2081	6.25503	0.0260868	0.136024	-0.963979
Hexadecanoic acid	538.922	1194.07	1194.07	18.1087	8.77692	7.41047	2.782	0.0298906	0.145468	-1.0449
Catechine	1695.63	1648.32	1648.32	14.2196	35.6315	2.11533	18.507	0.0331116	0.149232	1.32527
Pyroglutamic acid	718.688	834.759	834.759	61.0109	103.792	32.4874	22.8927	0.0427077	0.158171	0.766555

## Sheet: S1 vs S3
	mz	rt	rtmin	meanOf_S1	meanOf_S3	sdOf_S1	sdOf_S3	pvalue	qvalue	log2fc_S3/S1
Salicylic acid	1229.99	825.264	825.264	4.30439	2.62012	0.554655	0.700173	0.00293083	0.111867	-0.716173
Octadecanoic acid	538.922	1310.8	1310.8	34.0402	8.37419	13.705	0.604977	0.00306484	0.111867	-2.02322
Hexadecanoic acid	538.922	1194.07	1194.07	18.1087	6.12788	7.41047	0.27188	0.00685464	0.151424	-1.56322
Eicosanoic acid	538.862	1419.78	1419.78	1.12209	0.721956	0.251244	0.0818306	0.00955426	0.151424	-0.63621
Proline	654.307	639.279	639.279	1.56202	2.37318	0.167423	0.518727	0.0104209	0.151424	0.603411
Quinic acid	1590.05	1095.28	1095.28	1453.15	2433.8	701.815	455.614	0.0306189	0.224749	0.744028
5-trans-Coumaroylquinic acid	1589.76	1698.59	1698.59	6.35669	10.3817	2.60381	2.76568	0.04529	0.275514	0.707693

## Sheet: S2 vs S3
	mz	rt	rtmin	meanOf_S2	meanOf_S3	sdOf_S2	sdOf_S3	pvalue	qvalue	log2fc_S3/S2
Sucrose	1663.75	1549.52	1549.52	2437.87	1256.25	301.474	309.672	0.000285173	0.0104088	-0.956503
Glyceric acid	870.647	673.028	673.028	4.15451	2.63381	0.844976	0.191552	0.00438953	0.0534059	-0.657527
Caffeine	893.633	1082.27	1082.27	43.3013	67.7947	6.25503	13.8112	0.00685841	0.0715234	0.646763
Pyroglutamic acid	718.688	834.759	834.759	103.792	68.4888	22.8927	6.79424	0.010766	0.0873243	-0.599755
Glutamine	718.811	1024.97	1024.97	20.4405	7.87683	10.7004	2.79087	0.0346873	0.148951	-1.37574
Octadecanoic acid	538.922	1310.8	1310.8	14.0103	8.37419	5.17456	0.604977	0.0419132	0.149789	-0.742464
Heptadecanoic acid	608.015	1253.49	1253.49	0.214573	0.414769	0.0534845	0.178585	0.0430899	0.149789	0.95084

## Sheet: S1 vs S2 vs S3
	mz	rt	rtmin	ANOVA.pvalue	ANOVA.qvalue
Alanine	534.636	449.066	449.066	0.000215004	0.0123
myo-Inositol	1000	1242.59	1242.59	0.000489362	0.0123
Glutamic acid	1133.58	911.049	911.049	0.000612407	0.0123
Salicylic acid	1229.99	825.264	825.264	0.000674211	0.0123
Octadecanoic acid	538.922	1310.8	1310.8	0.00109246	0.01595
Sucrose	1663.75	1549.52	1549.52	0.00244307	0.02806
Threonic acid	1345.37	858.662	858.662	0.00269085	0.02806
Hexadecanoic acid	538.922	1194.07	1194.07	0.00340256	0.03105
Serine	940.12	699.396	699.396	0.0042621	0.03348
Glutamine	718.811	1024.97	1024.97	0.00458586	0.03348
4-Aminobutyric acid	801.82	839.681	839.681	0.00578986	0.03842
Proline	654.307	639.279	639.279	0.0101014	0.06145
Glycerol-3-phosphate	1644.82	1022.85	1022.85	0.0155474	0.08721
Malonic acid	304.007	551.033	551.033	0.0167247	0.08721
Quinic acid	1590.05	1095.28	1095.28	0.0191618	0.09325
Eicosanoic acid	538.862	1419.78	1419.78	0.0222733	0.10162
Glycine	801.707	648.728	648.728	0.0274075	0.11189
Caffeine	893.633	1082.27	1082.27	0.0289811	0.11189
Pyroglutamic acid	718.688	834.759	834.759	0.0291222	0.11189
Succinic acid	1137.75	652.636	652.636	0.0355438	0.12973
Aspartic acid	1069.09	834.404	834.404	0.0448108	0.15213
Glycolic acid	303.92	420.945	420.945	0.0463038	0.15213
Threonine	1004.53	723.656	723.656	0.0479327	0.15213

## Sheet: stats
	up	down
S1 vs S2	10	4
S1 vs S3	3	4
S2 vs S3	2	5

## Sheet: all
	S1 vs S2.meanOf_S1	S1 vs S2.meanOf_S2	S1 vs S2.sdOf_S1	S1 vs S2.sdOf_S2	S1 vs S2.pvalue	S1 vs S2.qvalue	S1 vs S2.log2fc_S2/S1	S1 vs S3.meanOf_S1	S1 vs S3.meanOf_S3		S1 vs S3.sdOf_S1	S1 vs S3.sdOf_S3	S1 vs S3.pvalue	S1 vs S3.qvalue	S1 vs S3.log2fc_S3/S1	S2 vs S3.meanOf_S2	S2 vs S3.meanOf_S3	S2 vs S3.sdOf_S2	S2 vs S3.sdOf_S3	S2 vs S3.pvalue	S2 vs S3.qvalue	S2 vs S3.log2fc_S3/S2	S1 vs S2 vs S3.ANOVA.pvalue	S1 vs S2 vs S3.ANOVA.qvalue
Glycolic acid	0.320226	0.379945	0.0611462	0.0538081	0.13975	0.318805	0.246697	0.320226	0.410946		0.0611462	0.0362495	0.021356	0.194873	0.359855	0.379945	0.410946	0.0538081	0.0362495	0.316497	0.49158	0.113158	0.0463038	0.15213
Alanine	11.1408	21.1743	2.58315	2.58486	0.000277188	0.0202347	0.926459	11.1408	14.1335		2.58315	2.85366	0.120318	0.462275	0.34326	21.1743	14.1335	2.58486	2.85366	0.00349057	0.0534059	-0.583198	0.000215004	0.0123
Oxalic acid	65.5746	42.6898	33.6776	10.2427	0.1841	0.373315	-0.619246	65.5746	60.2136		33.6776	13.401	0.749343	0.896987	-0.123049	42.6898	60.2136	10.2427	13.401	0.0486823	0.161537	0.496197	0.259087	0.4613
Monomethylphosphate	1.57658	1.61369	0.801496	0.238764	0.923384	0.936208	0.0335734	1.57658	1.51894		0.801496	0.339424	0.885961	0.936518	-0.0537264	1.61369	1.51894	0.238764	0.339424	0.623456	0.75682	-0.0872998	0.959034	0.95903
Malonic acid	0.283753	0.311043	0.0451291	0.037297	0.327746	0.569654	0.13248	0.283753	0.370821		0.0451291	0.0405533	0.0124458	0.151424	0.386088	0.311043	0.370821	0.037297	0.0405533	0.0414564	0.149789	0.253609	0.0167247	0.08721
Valine	3.08622	2.92061	0.779577	0.529218	0.70457	0.829574	-0.0795717	3.08622	3.21305		0.779577	1.23564	0.850936	0.936518	0.0580986	2.92061	3.21305	0.529218	1.23564	0.639688	0.75682	0.13767	0.876232	0.91378
1,3-Di-tert-butylbenzene	3.7179	3.61739	0.221413	0.354024	0.605045	0.761522	-0.0395405	3.7179	3.72624		0.221413	0.126385	0.94353	0.94353	0.00322998	3.61739	3.72624	0.354024	0.126385	0.53546	0.694665	0.0427705	0.75391	0.83387
Ethanolamine	41.9401	44.0837	7.74716	5.05087	0.618285	0.764997	0.0719149	41.9401	40.0044		7.74716	5.56114	0.661995	0.894919	-0.0681684	44.0837	40.0044	5.05087	5.56114	0.259309	0.485373	-0.140083	0.598304	0.69327
Leucine	1.84017	1.91918	0.496134	0.378542	0.784288	0.880816	0.0606502	1.84017	2.23044		0.496134	0.783507	0.374243	0.675354	0.277489	1.91918	2.23044	0.378542	0.783507	0.446893	0.595614	0.216839	0.546114	0.65355
Phosphoric acid	559.613	458.89	74.8634	70.7485	0.0602439	0.184663	-0.286282	559.613	486.336		74.8634	110.564	0.254658	0.658485	-0.202476	458.89	486.336	70.7485	110.564	0.652574	0.75682	0.0838065	0.210213	0.38364
Isoleucine	2.04937	1.66617	0.937545	0.245504	0.402416	0.638187	-0.298643	2.04937	1.72202		0.937545	1.06456	0.61981	0.864959	-0.251077	1.66617	1.72202	0.245504	1.06456	0.911808	0.954126	0.0475667	0.739047	0.83001
Proline	1.56202	2.59643	0.167423	0.588707	0.00539497	0.0562618	0.733117	1.56202	2.37318		0.167423	0.518727	0.0104209	0.151424	0.603411	2.59643	2.37318	0.588707	0.518727	0.54241	0.694665	-0.129705	0.0101014	0.06145
Glycine	2.16215	2.79216	0.346244	0.433485	0.0347527	0.149232	0.368914	2.16215	2.33787		0.346244	0.118229	0.314178	0.658485	0.112728	2.79216	2.33787	0.433485	0.118229	0.0536551	0.170297	-0.256186	0.0274075	0.11189
Succinic acid	2.16995	2.9764	0.733774	0.380534	0.060711	0.184663	0.455902	2.16995	2.12306		0.733774	0.300103	0.898031	0.936518	-0.0315217	2.9764	2.12306	0.380534	0.300103	0.00431239	0.0534059	-0.487424	0.0355438	0.12973
Glyceric acid	3.13273	4.15451	1.31954	0.844976	0.182912	0.373315	0.407257	3.13273	2.63381		1.31954	0.191552	0.42705	0.724992	-0.25027	4.15451	2.63381	0.844976	0.191552	0.00438953	0.0534059	-0.657527	0.0589662	0.1654
Fumaric acid	2.79322	3.34396	0.748005	0.519968	0.213402	0.421037	0.259629	2.79322	2.73054		0.748005	0.337161	0.8686	0.936518	-0.032744	3.34396	2.73054	0.519968	0.337161	0.0577765	0.175737	-0.292373	0.205423	0.38364
Serine	12.248	17.3878	2.23004	1.88221	0.00430578	0.0562618	0.505525	12.248	14.999		2.23004	1.62243	0.0562489	0.293298	0.292316	17.3878	14.999	1.88221	1.62243	0.0638211	0.186358	-0.213208	0.0042621	0.03348
Threonic acid-1,4-lactone	0.475257	0.442565	0.153219	0.0203225	0.648878	0.789468	-0.102818	0.475257	0.449387		0.153219	0.0717163	0.741203	0.896987	-0.08075	0.442565	0.449387	0.0203225	0.0717163	0.842968	0.918457	0.0220677	0.859216	0.90903
Threonine	2.97578	3.67368	0.37309	0.509291	0.0385989	0.15654	0.303957	2.97578	3.30443		0.37309	0.252487	0.14148	0.516403	0.151132	3.67368	3.30443	0.509291	0.252487	0.184426	0.373975	-0.152825	0.0479327	0.15213
Putrescine	1.77853	1.77637	0.097298	0.210477	0.983858	0.983858	-0.00175684	1.77853	1.86685		0.097298	0.113903	0.223894	0.658485	0.069919	1.77637	1.86685	0.210477	0.113903	0.422443	0.581856	0.0716758	0.564976	0.66521
Malic acid	50.393	63.7445	13.34	7.08176	0.0834722	0.232774	0.339077	50.393	51.9223		13.34	7.41781	0.828351	0.936518	0.0431295	63.7445	51.9223	7.08176	7.41781	0.0327348	0.148951	-0.295947	0.0985165	0.23161
Threitol	0.535623	0.547123	0.125045	0.0544786	0.855154	0.884413	0.030648	0.535623	0.524338		0.125045	0.0945978	0.876137	0.936518	-0.0307203	0.547123	0.524338	0.0544786	0.0945978	0.653146	0.75682	-0.0613683	0.932163	0.94511
Salicylic acid	4.30439	2.73606	0.554655	0.364519	0.000742839	0.0255299	-0.65371	4.30439	2.62012		0.554655	0.700173	0.00293083	0.111867	-0.716173	2.73606	2.62012	0.364519	0.700173	0.751039	0.843474	-0.0624629	0.000674211	0.0123
Erythritol	1.33684	1.09873	0.254293	0.322315	0.230829	0.440546	-0.282991	1.33684	1.27536		0.254293	0.260483	0.71554	0.896987	-0.0679164	1.09873	1.27536	0.322315	0.260483	0.368455	0.539058	0.215074	0.407103	0.56433
Aspartic acid	47.6445	61.8337	10.8151	13.3713	0.102272	0.257443	0.376084	47.6445	45.0714		10.8151	2.18049	0.616139	0.864959	-0.0800975	61.8337	45.0714	13.3713	2.18049	0.0244246	0.121517	-0.456182	0.0448108	0.15213
Pyroglutamic acid	61.0109	103.792	32.4874	22.8927	0.0427077	0.158171	0.766555	61.0109	68.4888		32.4874	6.79424	0.627984	0.864959	0.166801	103.792	68.4888	22.8927	6.79424	0.010766	0.0873243	-0.599755	0.0291222	0.11189
4-Aminobutyric acid	10.0609	16.093	2.67226	2.32021	0.00515297	0.0562618	0.677672	10.0609	11.6941		2.67226	2.31747	0.332074	0.658485	0.217016	16.093	11.6941	2.32021	2.31747	0.0170852	0.103935	-0.460656	0.00578986	0.03842
2,4,6-Tri-tert.-butylbenzenethiol	1.41576	1.43001	0.132855	0.114161	0.860183	0.884413	0.0144482	1.41576	1.46128		0.132855	0.0897719	0.543284	0.826245	0.0456551	1.43001	1.46128	0.114161	0.0897719	0.643089	0.75682	0.031207	0.813576	0.8734
Threonic acid	1.73674	2.91278	0.691818	0.230732	0.0069227	0.062613	0.746017	1.73674	2.07363		0.691818	0.116353	0.314231	0.658485	0.255776	2.91278	2.07363	0.230732	0.116353	8.70868e-05	0.00635734	-0.490241	0.00269085	0.02806
Erythronic acid	8.06392	10.1369	3.85529	1.45311	0.293189	0.52202	0.330058	8.06392	7.66797		3.85529	1.38263	0.834269	0.936518	-0.0726351	10.1369	7.66797	1.45311	1.38263	0.0249692	0.121517	-0.402693	0.28496	0.48377
2-Ketoglutaric acid	2.7685	2.37784	1.22811	0.671111	0.549887	0.704242	-0.219456	2.7685	1.92734		1.22811	0.485922	0.192229	0.637852	-0.522492	2.37784	1.92734	0.671111	0.485922	0.25873	0.485373	-0.303036	0.331854	0.53129
2,3-Dihydroxybutanedioic acid	0.470268	0.5471	0.0517678	0.0565801	0.0554057	0.183846	0.218321	0.470268	0.593788		0.0517678	0.10255	0.0428854	0.275514	0.336465	0.5471	0.593788	0.0565801	0.10255	0.398753	0.570764	0.118144	0.0611761	0.1654
Glutamic acid	65.8198	100.153	9.46869	14.303	0.00206757	0.0377332	0.605618	65.8198	71.289		9.46869	7.46026	0.340031	0.658485	0.115159	100.153	71.289	14.303	7.46026	0.0039443	0.0534059	-0.49046	0.000612407	0.0123
Phenylalanine	2.94068	2.15119	0.900161	0.431878	0.115004	0.271848	-0.451016	2.94068	2.69226		0.900161	1.08445	0.703771	0.896987	-0.127335	2.15119	2.69226	0.431878	1.08445	0.330291	0.502318	0.323681	0.356618	0.53129
2,4,5-Trihydroxypentanoic acid	3.92327	3.7285	0.449536	0.4729	0.52325	0.694496	-0.0734597	3.92327	3.76003		0.449536	0.430239	0.573642	0.854609	-0.0613123	3.7285	3.76003	0.4729	0.430239	0.914916	0.954126	0.0121474	0.769082	0.83796
Xylose	22.4735	22.8354	3.00749	2.93571	0.852129	0.884413	0.0230445	22.4735	20.2358		3.00749	3.91203	0.340241	0.658485	-0.15132	22.8354	20.2358	2.93571	3.91203	0.268723	0.490419	-0.174365	0.431519	0.57274
Ribose	3.74637	3.62169	0.213089	0.295894	0.466465	0.654846	-0.0488315	3.74637	3.76286		0.213089	0.263682	0.916082	0.941887	0.00633528	3.62169	3.76286	0.295894	0.263682	0.448751	0.595614	0.0551667	0.653204	0.74506
Xylitol	5.15348	4.64188	0.955228	1.00323	0.432843	0.638187	-0.150838	5.15348	5.28078		0.955228	0.833914	0.828006	0.936518	0.0352043	4.64188	5.28078	1.00323	0.833914	0.305346	0.49158	0.186042	0.536513	0.65276
Fucose	0.935489	0.865409	0.156654	0.153633	0.495417	0.66973	-0.112339	0.935489	0.835152		0.156654	0.0148707	0.191757	0.637852	-0.163682	0.865409	0.835152	0.153633	0.0148707	0.672743	0.767347	-0.0513431	0.463014	0.60357
Glycerol-3-phosphate	4.74332	5.89367	0.786162	0.390769	0.0189998	0.115281	0.31327	4.74332	5.86914		0.786162	0.554263	0.0307876	0.224749	0.307254	5.89367	5.86914	0.390769	0.554263	0.937531	0.96394	-0.00601644	0.0155474	0.08721
Glutamine	3.51343	20.4405	3.2506	10.7004	0.00957735	0.0699147	2.54048	3.51343	7.87683		3.2506	2.79087	0.0522875	0.293298	1.16474	20.4405	7.87683	10.7004	2.79087	0.0346873	0.148951	-1.37574	0.00458586	0.03348
Ribonic acid	3.59138	4.61895	0.884131	0.426878	0.047391	0.16474	0.363027	3.59138	3.95641		0.884131	0.308057	0.408712	0.710381	0.139656	4.61895	3.95641	0.426878	0.308057	0.0226952	0.121517	-0.223371	0.0512661	0.15593
2-Keto-L-gluconic acid	3.24638	3.71727	0.475323	0.36012	0.115442	0.271848	0.195412	3.24638	3.41524		0.475323	0.483085	0.592666	0.864959	0.0731568	3.71727	3.41524	0.36012	0.483085	0.294871	0.49158	-0.122256	0.273009	0.47452
Shikimic acid	114.889	142.721	20.524	15.8908	0.0433346	0.158171	0.312963	114.889	126.552		20.524	15.722	0.342643	0.658485	0.139489	142.721	126.552	15.8908	15.722	0.144443	0.301267	-0.173474	0.0778591	0.18946
Glyceric acid-3-phosphate	2.35074	1.96186	0.659557	0.15566	0.23536	0.440546	-0.260893	2.35074	1.77784		0.659557	0.328588	0.120318	0.462275	-0.402995	1.96186	1.77784	0.15566	0.328588	0.290519	0.49158	-0.142102	0.146641	0.31485
Citric acid	210.219	260.274	70.5027	86.549	0.345389	0.586358	0.308138	210.219	207.32		70.5027	36.8486	0.937076	0.94353	-0.0200278	260.274	207.32	86.549	36.8486	0.243608	0.480633	-0.328166	0.409716	0.56433
Caffeine	84.467	43.3013	33.2081	6.25503	0.0260868	0.136024	-0.963979	84.467	67.7947		33.2081	13.8112	0.330255	0.658485	-0.317216	43.3013	67.7947	6.25503	13.8112	0.00685841	0.0715234	0.646763	0.0289811	0.11189
Dehydroascorbic acid dimer	3.06028	3.45061	0.505701	0.939749	0.437114	0.638187	0.173188	3.06028	3.72862		0.505701	0.548328	0.0800794	0.378889	0.284979	3.45061	3.72862	0.939749	0.548328	0.583445	0.734335	0.111792	0.342083	0.53129
Quinic acid	1453.15	2777.9	701.815	752.193	0.0205295	0.115281	0.93481	1453.15	2433.8		701.815	455.614	0.0306189	0.224749	0.744028	2777.9	2433.8	752.193	455.614	0.407115	0.571526	-0.190782	0.0191618	0.09325
Fructose	67.7368	77.8293	48.4672	20.8816	0.680203	0.814013	0.200373	67.7368	49.0638		48.4672	24.7503	0.464977	0.754296	-0.46528	77.8293	49.0638	20.8816	24.7503	0.0822414	0.222356	-0.665653	0.417469	0.56436
Mannose	251.624	274.565	182.151	108.284	0.814809	0.884413	0.12588	251.624	155.225		182.151	85.226	0.315048	0.658485	-0.696912	274.565	155.225	108.284	85.226	0.0888217	0.231571	-0.822792	0.3483	0.53129
Galactose	81.363	91.6472	55.9661	35.4664	0.737491	0.841201	0.171718	81.363	55.1012		55.9661	29.1568	0.379308	0.675354	-0.56229	91.6472	55.1012	35.4664	29.1568	0.112971	0.257715	-0.734007	0.390943	0.55959
Glucose	305.007	334.36	219.778	138.939	0.807074	0.884413	0.132558	305.007	187.891		219.778	109.164	0.317035	0.658485	-0.698949	334.36	187.891	138.939	109.164	0.100923	0.245578	-0.831508	0.354304	0.53129
Mannitol	56.0682	60.1949	38.9579	21.7269	0.841283	0.884413	0.102459	56.0682	36.4682		38.9579	19.2642	0.342773	0.658485	-0.620544	60.1949	36.4682	21.7269	19.2642	0.1051	0.247494	-0.723004	0.389519	0.55959
Lysine	0.780835	1.35525	0.629724	1.55736	0.466459	0.654846	0.795468	0.780835	2.80727		0.629724	2.52119	0.119372	0.462275	1.84608	1.35525	2.80727	1.55736	2.52119	0.305122	0.49158	1.05061	0.20996	0.38364
Sorbitol	2.34452	2.06596	0.228751	0.236343	0.0948797	0.247365	-0.182479	2.34452	2.39002		0.228751	0.181578	0.736539	0.896987	0.0277324	2.06596	2.39002	0.236343	0.181578	0.0411193	0.149789	0.210212	0.0734817	0.18946
Gluconic acid	8.64595	9.82777	2.66723	0.824729	0.371576	0.602779	0.184838	8.64595	9.82918		2.66723	0.964754	0.378211	0.675354	0.185046	9.82777	9.82918	0.824729	0.964754	0.998071	0.998071	0.000207824	0.471345	0.60365
Hexadecanoic acid	18.1087	8.77692	7.41047	2.782	0.0298906	0.145468	-1.0449	18.1087	6.12788		7.41047	0.27188	0.00685464	0.151424	-1.56322	8.77692	6.12788	2.782	0.27188	0.0669189	0.187888	-0.518326	0.00340256	0.03105
Glucaric acid	4.32975	4.0548	0.645292	0.328137	0.420418	0.638187	-0.0946538	4.32975	4.0048		0.645292	0.269688	0.329222	0.658485	-0.112552	4.0548	4.0048	0.328137	0.269688	0.799059	0.883808	-0.0178978	0.484825	0.61021
myo-Inositol	104.387	150.032	9.40975	18.1019	0.00104917	0.0255299	0.523322	104.387	122.019		9.40975	10.0367	0.020966	0.194873	0.225163	150.032	122.019	18.1019	10.0367	0.0164025	0.103935	-0.298159	0.000489362	0.0123
Heptadecanoic acid	0.276199	0.214573	0.20486	0.0534845	0.533393	0.695316	-0.36424	0.276199	0.414769		0.20486	0.178585	0.287219	0.658485	0.5866	0.214573	0.414769	0.0534845	0.178585	0.0430899	0.149789	0.95084	0.170754	0.35614
Octadecanoic acid	34.0402	14.0103	13.705	5.17456	0.0156454	0.103828	-1.28075	34.0402	8.37419		13.705	0.604977	0.00306484	0.111867	-2.02322	14.0103	8.37419	5.17456	0.604977	0.0419132	0.149789	-0.742464	0.00109246	0.01595
Fructose-6-phosphate	3.97349	3.47129	0.678151	0.146249	0.144169	0.318919	-0.194938	3.97349	4.10063		0.678151	0.398247	0.727105	0.896987	0.0454364	3.47129	4.10063	0.146249	0.398247	0.0105871	0.0873243	0.240374	0.115647	0.25582
Mannose-6-phosphate	2.44017	2.29656	0.419092	0.14357	0.48917	0.66973	-0.08751	2.44017	2.62066		0.419092	0.363057	0.48745	0.757103	0.102948	2.29656	2.62066	0.14357	0.363057	0.100502	0.245578	0.190458	0.333253	0.53129
Glucose-6-phosphate	4.88397	4.17098	0.783022	0.201561	0.0841127	0.232774	-0.227665	4.88397	5.23483		0.783022	0.718408	0.481429	0.757103	0.100089	4.17098	5.23483	0.201561	0.718408	0.0128392	0.0937261	0.327754	0.0537126	0.15684
Eicosanoic acid	1.12209	0.825103	0.251244	0.228174	0.0860943	0.232774	-0.443548	1.12209	0.721956		0.251244	0.0818306	0.00955426	0.151424	-0.63621	0.825103	0.721956	0.228174	0.0818306	0.369218	0.539058	-0.192663	0.0222733	0.10162
myo-Inositol-1-phosphate	1.35102	1.29039	0.353191	0.151306	0.733329	0.841201	-0.066241	1.35102	1.29434		0.353191	0.149474	0.749537	0.896987	-0.0618318	1.29039	1.29434	0.151306	0.149474	0.967895	0.981338	0.00440921	0.90421	0.92968
1-Monohexadecanoylglycerol	3.90669	4.26061	0.655943	0.475387	0.357222	0.592664	0.125115	3.90669	4.50037		0.655943	0.138726	0.0830443	0.378889	0.204099	4.26061	4.50037	0.475387	0.138726	0.310532	0.49158	0.078984	0.180564	0.36614
Sucrose	1205.86	2437.87	719.565	301.474	0.0077194	0.062613	1.01556	1205.86	1256.25		719.565	309.672	0.889201	0.936518	0.0590547	2437.87	1256.25	301.474	309.672	0.000285173	0.0104088	-0.956503	0.00244307	0.02806
maltose	11.858	9.95202	1.73176	3.30018	0.285876	0.521725	-0.252801	11.858	10.1939		1.73176	2.76447	0.287006	0.658485	-0.218148	9.95202	10.1939	3.30018	2.76447	0.9031	0.954126	0.0346525	0.493236	0.61027
Catechine	14.2196	35.6315	2.11533	18.507	0.0331116	0.149232	1.32527	14.2196	23.2497		2.11533	16.5978	0.26199	0.658485	0.709325	35.6315	23.2497	18.507	16.5978	0.297738	0.49158	-0.615944	0.101529	0.23161
5-trans-Coumaroylquinic acid	6.35669	7.69683	2.60381	2.28165	0.411929	0.638187	0.275988	6.35669	10.3817		2.60381	2.76568	0.04529	0.275514	0.707693	7.69683	10.3817	2.28165	2.76568	0.132575	0.293272	0.431704	0.0764829	0.18946
Galactinol	9.83364	8.79773	0.790128	1.2292	0.151577	0.325444	-0.160596	9.83364	10.6672		0.790128	2.24564	0.45618	0.754296	0.11739	8.79773	10.6672	1.2292	2.24564	0.141126	0.301267	0.277985	0.201987	0.38364

## Sheet: ALL_DEG
name	mz	rt	rtmin	S1 vs S2.meanOf_S1	S1 vs S2.meanOf_S2	S1 vs S2.sdOf_S1	S1 vs S2.sdOf_S2	S1 vs S2.pvalue	S1 vs S2.qvalue	S1 vs S2.log2fc_S2/S1	S1 vs S3.meanOf_S1	S1 vs S3.meanOf_S3	S1 vs S3.sdOf_S1	S1 vs S3.sdOf_S3	S1 vs S3.pvalue	S1 vs S3.qvalue	S1 vs S3.log2fc_S3/S1	S2 vs S3.meanOf_S2	S2 vs S3.meanOf_S3	S2 vs S3.sdOf_S2	S2 vs S3.sdOf_S3	S2 vs S3.pvalue	S2 vs S3.qvalue	S2 vs S3.log2fc_S3/S2	S1 vs S2 vs S3.ANOVA.pvalue	S1 vs S2 vs S3.ANOVA.qvalue
Alanine	534.636	449.066	449.066	11.1408	21.1743	2.58315	2.58486	0.000277188	0.0202347	0.926459	11.1408	14.1335	2.58315	2.85366	0.120318	0.462275	0.34326	21.1743	14.1335	2.58486	2.85366	0.00349057	0.0534059	-0.583198	0.000215004	0.0123
Proline	654.307	639.279	639.279	1.56202	2.59643	0.167423	0.588707	0.00539497	0.0562618	0.733117	1.56202	2.37318	0.167423	0.518727	0.0104209	0.151424	0.603411	2.59643	2.37318	0.588707	0.518727	0.54241	0.694665	-0.129705	0.0101014	0.06145
Salicylic acid	1229.99	825.264	825.264	4.30439	2.73606	0.554655	0.364519	0.000742839	0.0255299	-0.65371	4.30439	2.62012	0.554655	0.700173	0.00293083	0.111867	-0.716173	2.73606	2.62012	0.364519	0.700173	0.751039	0.843474	-0.0624629	0.000674211	0.0123
Pyroglutamic acid	718.688	834.759	834.759	61.0109	103.792	32.4874	22.8927	0.0427077	0.158171	0.766555	61.0109	68.4888	32.4874	6.79424	0.627984	0.864959	0.166801	103.792	68.4888	22.8927	6.79424	0.010766	0.0873243	-0.599755	0.0291222	0.11189
4-Aminobutyric acid	801.82	839.681	839.681	10.0609	16.093	2.67226	2.32021	0.00515297	0.0562618	0.677672	10.0609	11.6941	2.67226	2.31747	0.332074	0.658485	0.217016	16.093	11.6941	2.32021	2.31747	0.0170852	0.103935	-0.460656	0.00578986	0.03842
Threonic acid	1345.37	858.662	858.662	1.73674	2.91278	0.691818	0.230732	0.0069227	0.062613	0.746017	1.73674	2.07363	0.691818	0.116353	0.314231	0.658485	0.255776	2.91278	2.07363	0.230732	0.116353	8.70868e-05	0.00635734	-0.490241	0.00269085	0.02806
Glutamic acid	1133.58	911.049	911.049	65.8198	100.153	9.46869	14.303	0.00206757	0.0377332	0.605618	65.8198	71.289	9.46869	7.46026	0.340031	0.658485	0.115159	100.153	71.289	14.303	7.46026	0.0039443	0.0534059	-0.49046	0.000612407	0.0123
Glutamine	718.811	1024.97	1024.97	3.51343	20.4405	3.2506	10.7004	0.00957735	0.0699147	2.54048	3.51343	7.87683	3.2506	2.79087	0.0522875	0.293298	1.16474	20.4405	7.87683	10.7004	2.79087	0.0346873	0.148951	-1.37574	0.00458586	0.03348
Caffeine	893.633	1082.27	1082.27	84.467	43.3013	33.2081	6.25503	0.0260868	0.136024	-0.963979	84.467	67.7947	33.2081	13.8112	0.330255	0.658485	-0.317216	43.3013	67.7947	6.25503	13.8112	0.00685841	0.0715234	0.646763	0.0289811	0.11189
Quinic acid	1590.05	1095.28	1095.28	1453.15	2777.9	701.815	752.193	0.0205295	0.115281	0.93481	1453.15	2433.8	701.815	455.614	0.0306189	0.224749	0.744028	2777.9	2433.8	752.193	455.614	0.407115	0.571526	-0.190782	0.0191618	0.09325
Hexadecanoic acid	538.922	1194.07	1194.07	18.1087	8.77692	7.41047	2.782	0.0298906	0.145468	-1.0449	18.1087	6.12788	7.41047	0.27188	0.00685464	0.151424	-1.56322	8.77692	6.12788	2.782	0.27188	0.0669189	0.187888	-0.518326	0.00340256	0.03105
Octadecanoic acid	538.922	1310.8	1310.8	34.0402	14.0103	13.705	5.17456	0.0156454	0.103828	-1.28075	34.0402	8.37419	13.705	0.604977	0.00306484	0.111867	-2.02322	14.0103	8.37419	5.17456	0.604977	0.0419132	0.149789	-0.742464	0.00109246	0.01595
Sucrose	1663.75	1549.52	1549.52	1205.86	2437.87	719.565	301.474	0.0077194	0.062613	1.01556	1205.86	1256.25	719.565	309.672	0.889201	0.936518	0.0590547	2437.87	1256.25	301.474	309.672	0.000285173	0.0104088	-0.956503	0.00244307	0.02806
Catechine	1695.63	1648.32	1648.32	14.2196	35.6315	2.11533	18.507	0.0331116	0.149232	1.32527	14.2196	23.2497	2.11533	16.5978	0.26199	0.658485	0.709325	35.6315	23.2497	18.507	16.5978	0.297738	0.49158	-0.615944	0.101529	0.23161
Eicosanoic acid	538.862	1419.78	1419.78	1.12209	0.825103	0.251244	0.228174	0.0860943	0.232774	-0.443548	1.12209	0.721956	0.251244	0.0818306	0.00955426	0.151424	-0.63621	0.825103	0.721956	0.228174	0.0818306	0.369218	0.539058	-0.192663	0.0222733	0.10162
5-trans-Coumaroylquinic acid	1589.76	1698.59	1698.59	6.35669	7.69683	2.60381	2.28165	0.411929	0.638187	0.275988	6.35669	10.3817	2.60381	2.76568	0.04529	0.275514	0.707693	7.69683	10.3817	2.28165	2.76568	0.132575	0.293272	0.431704	0.0764829	0.18946
Glyceric acid	870.647	673.028	673.028	3.13273	4.15451	1.31954	0.844976	0.182912	0.373315	0.407257	3.13273	2.63381	1.31954	0.191552	0.42705	0.724992	-0.25027	4.15451	2.63381	0.844976	0.191552	0.00438953	0.0534059	-0.657527	0.0589662	0.1654
Heptadecanoic acid	608.015	1253.49	1253.49	0.276199	0.214573	0.20486	0.0534845	0.533393	0.695316	-0.36424	0.276199	0.414769	0.20486	0.178585	0.287219	0.658485	0.5866	0.214573	0.414769	0.0534845	0.178585	0.0430899	0.149789	0.95084	0.170754	0.35614
Glycolic acid	303.92	420.945	420.945	0.320226	0.379945	0.0611462	0.0538081	0.13975	0.318805	0.246697	0.320226	0.410946	0.0611462	0.0362495	0.021356	0.194873	0.359855	0.379945	0.410946	0.0538081	0.0362495	0.316497	0.49158	0.113158	0.0463038	0.15213
Malonic acid	304.007	551.033	551.033	0.283753	0.311043	0.0451291	0.037297	0.327746	0.569654	0.13248	0.283753	0.370821	0.0451291	0.0405533	0.0124458	0.151424	0.386088	0.311043	0.370821	0.037297	0.0405533	0.0414564	0.149789	0.253609	0.0167247	0.08721
Glycine	801.707	648.728	648.728	2.16215	2.79216	0.346244	0.433485	0.0347527	0.149232	0.368914	2.16215	2.33787	0.346244	0.118229	0.314178	0.658485	0.112728	2.79216	2.33787	0.433485	0.118229	0.0536551	0.170297	-0.256186	0.0274075	0.11189
Succinic acid	1137.75	652.636	652.636	2.16995	2.9764	0.733774	0.380534	0.060711	0.184663	0.455902	2.16995	2.12306	0.733774	0.300103	0.898031	0.936518	-0.0315217	2.9764	2.12306	0.380534	0.300103	0.00431239	0.0534059	-0.487424	0.0355438	0.12973
Serine	940.12	699.396	699.396	12.248	17.3878	2.23004	1.88221	0.00430578	0.0562618	0.505525	12.248	14.999	2.23004	1.62243	0.0562489	0.293298	0.292316	17.3878	14.999	1.88221	1.62243	0.0638211	0.186358	-0.213208	0.0042621	0.03348
Threonine	1004.53	723.656	723.656	2.97578	3.67368	0.37309	0.509291	0.0385989	0.15654	0.303957	2.97578	3.30443	0.37309	0.252487	0.14148	0.516403	0.151132	3.67368	3.30443	0.509291	0.252487	0.184426	0.373975	-0.152825	0.0479327	0.15213
Aspartic acid	1069.09	834.404	834.404	47.6445	61.8337	10.8151	13.3713	0.102272	0.257443	0.376084	47.6445	45.0714	10.8151	2.18049	0.616139	0.864959	-0.0800975	61.8337	45.0714	13.3713	2.18049	0.0244246	0.121517	-0.456182	0.0448108	0.15213
Glycerol-3-phosphate	1644.82	1022.85	1022.85	4.74332	5.89367	0.786162	0.390769	0.0189998	0.115281	0.31327	4.74332	5.86914	0.786162	0.554263	0.0307876	0.224749	0.307254	5.89367	5.86914	0.390769	0.554263	0.937531	0.96394	-0.00601644	0.0155474	0.08721
myo-Inositol	1000	1242.59	1242.59	104.387	150.032	9.40975	18.1019	0.00104917	0.0255299	0.523322	104.387	122.019	9.40975	10.0367	0.020966	0.194873	0.225163	150.032	122.019	18.1019	10.0367	0.0164025	0.103935	-0.298159	0.000489362	0.0123
