# Supplementary material for: Correlation among Metabolic Changes in Tea Plant Camellia sinensis (L.) Shoots, Green Tea Quality and the Application of Cow Manure to Tea Plantation Soils
Source: Molecules. 2021 Oct 13;26(20):6180. doi: 10.3390/molecules26206180 (PMC8538533; doi:10.3390/molecules26206180)
Supplement: Supplementary file 1 [file molecules-26-06180-s001.zip › Evidence/Evidence table 2 pathway_results.csv]

	Total	Expected	Hits	Raw p	-log(p)	Holm adjust	FDR	Impact	compounds	pathway	links
Alanine, aspartate and glutamate metabolism	22	0.39286	6	1.00E-06	13.815	8.70E-05	8.70E-05	0.77586	C00049,C00041,C00064,C00025,C00042,C00334	ath00250	http://www.kegg.jp/pathway/ath00250+C00049+C00041+C00064+C00025+C00042+C00334
Aminoacyl-tRNA biosynthesis	67	1.1964	8	9.28E-06	11.587	0.00079839	0.00040384	0.09302	C00064,C00037,C00049,C00065,C00041,C00188,C00148,C00025	ath00970	http://www.kegg.jp/pathway/ath00970+C00064+C00037+C00049+C00065+C00041+C00188+C00148+C00025
Arginine and proline metabolism	38	0.67857	5	0.00039012	7.8491	0.03316	0.011313	0.22673	C00049,C00025,C00148,C00064,C00334	ath00330	http://www.kegg.jp/pathway/ath00330+C00049+C00025+C00148+C00064+C00334
Cyanoamino acid metabolism	11	0.19643	3	0.00074877	7.1971	0.062897	0.016286	0	C00037,C00049,C00065	ath00460	http://www.kegg.jp/pathway/ath00460+C00037+C00049+C00065
Glycine, serine and threonine metabolism	30	0.53571	4	0.0015592	6.4636	0.12941	0.02713	0.53413	C00065,C00037,C00049,C00188	ath00260	http://www.kegg.jp/pathway/ath00260+C00065+C00037+C00049+C00188
Nitrogen metabolism	15	0.26786	3	0.0019702	6.2296	0.16156	0.028568	0	C00025,C00064,C00037	ath00910	http://www.kegg.jp/pathway/ath00910+C00025+C00064+C00037
Butanoate metabolism	18	0.32143	3	0.0034114	5.6806	0.27632	0.042399	0	C00025,C00334,C00042	ath00650	http://www.kegg.jp/pathway/ath00650+C00025+C00334+C00042
Glutathione metabolism	26	0.46429	3	0.0098986	4.6154	0.79189	0.10765	0.08864	C00037,C01879,C00025	ath00480	http://www.kegg.jp/pathway/ath00480+C00037+C01879+C00025
Methane metabolism	11	0.19643	2	0.015219	4.1852	1	0.14711	0.16667	C00037,C00065	ath00680	http://www.kegg.jp/pathway/ath00680+C00037+C00065
Glyoxylate and dicarboxylate metabolism	17	0.30357	2	0.035261	3.345	1	0.28684	0	C00160,C00042	ath00630	http://www.kegg.jp/pathway/ath00630+C00160+C00042
Biosynthesis of unsaturated fatty acids	42	0.75	3	0.036267	3.3168	1	0.28684	0	C00249,C01530,C06425	ath01040	http://www.kegg.jp/pathway/ath01040+C00249+C01530+C06425
Carbon fixation in photosynthetic organisms	21	0.375	2	0.052147	2.9537	1	0.37807	0	C00049,C00041	ath00710	http://www.kegg.jp/pathway/ath00710+C00049+C00041
Galactose metabolism	26	0.46429	2	0.076481	2.5707	1	0.51184	0.03725	C00089,C00137	ath00052	http://www.kegg.jp/pathway/ath00052+C00089+C00137
Cysteine and methionine metabolism	34	0.60714	2	0.12121	2.1103	1	0.75321	0	C00065,C00049	ath00270	http://www.kegg.jp/pathway/ath00270+C00065+C00049
Lysine biosynthesis	10	0.17857	1	0.16542	1.7993	1	0.85767	0	C00049	ath00300	http://www.kegg.jp/pathway/ath00300+C00049
beta-Alanine metabolism	12	0.21429	1	0.1952	1.6337	1	0.85767	0	C00049	ath00410	http://www.kegg.jp/pathway/ath00410+C00049
Nicotinate and nicotinamide metabolism	12	0.21429	1	0.1952	1.6337	1	0.85767	0	C00049	ath00760	http://www.kegg.jp/pathway/ath00760+C00049
Sulfur metabolism	12	0.21429	1	0.1952	1.6337	1	0.85767	0	C00065	ath00920	http://www.kegg.jp/pathway/ath00920+C00065
Fatty acid elongation in mitochondria	13	0.23214	1	0.2097	1.5621	1	0.85767	0	C00249	ath00062	http://www.kegg.jp/pathway/ath00062+C00249
Sphingolipid metabolism	13	0.23214	1	0.2097	1.5621	1	0.85767	0	C00065	ath00600	http://www.kegg.jp/pathway/ath00600+C00065
Glycerolipid metabolism	13	0.23214	1	0.2097	1.5621	1	0.85767	0.07895	C00093	ath00561	http://www.kegg.jp/pathway/ath00561+C00093
Fatty acid biosynthesis	49	0.875	2	0.21688	1.5284	1	0.85767	0	C01530,C00249	ath00061	http://www.kegg.jp/pathway/ath00061+C01530+C00249
Ascorbate and aldarate metabolism	15	0.26786	1	0.23797	1.4356	1	0.86265	0	C00137	ath00053	http://www.kegg.jp/pathway/ath00053+C00137
Propanoate metabolism	15	0.26786	1	0.23797	1.4356	1	0.86265	0	C00042	ath00640	http://www.kegg.jp/pathway/ath00640+C00042
Tyrosine metabolism	18	0.32143	1	0.27856	1.2781	1	0.96941	0	C00042	ath00350	http://www.kegg.jp/pathway/ath00350+C00042
Selenoamino acid metabolism	19	0.33929	1	0.29163	1.2323	1	0.97584	0	C00041	ath00450	http://www.kegg.jp/pathway/ath00450+C00041
Citrate cycle (TCA cycle)	20	0.35714	1	0.30447	1.1892	1	0.98107	0.04626	C00042	ath00020	http://www.kegg.jp/pathway/ath00020+C00042
Inositol phosphate metabolism	24	0.42857	1	0.35363	1.0395	1	1	0.25131	C00137	ath00562	http://www.kegg.jp/pathway/ath00562+C00137
Glycerophospholipid metabolism	25	0.44643	1	0.36539	1.0068	1	1	0.10489	C00093	ath00564	http://www.kegg.jp/pathway/ath00564+C00093
Valine, leucine and isoleucine biosynthesis	26	0.46429	1	0.37695	0.97564	1	1	0	C00188	ath00290	http://www.kegg.jp/pathway/ath00290+C00188
Porphyrin and chlorophyll metabolism	29	0.51786	1	0.41043	0.89056	1	1	0	C00025	ath00860	http://www.kegg.jp/pathway/ath00860+C00025
Starch and sucrose metabolism	30	0.53571	1	0.4212	0.86466	1	1	0.02261	C00089	ath00500	http://www.kegg.jp/pathway/ath00500+C00089
Fatty acid metabolism	34	0.60714	1	0.46243	0.77127	1	1	0	C00249	ath00071	http://www.kegg.jp/pathway/ath00071+C00249
Pyrimidine metabolism	38	0.67857	1	0.50084	0.69147	1	1	0	C00064	ath00240	http://www.kegg.jp/pathway/ath00240+C00064
Purine metabolism	61	1.0893	1	0.67561	0.39214	1	1	0	C00064	ath00230	http://www.kegg.jp/pathway/ath00230+C00064
